# Supplementary material for: Prognostic Impact of Untreated Chronic Coronary Artery Obstruction After Surgery for Aortic Regurgitation
Source: J Cardiovasc Dev Dis. 2026 Mar 3;13(3):115. doi: 10.3390/jcdd13030115 (PMC13027027; doi:10.3390/jcdd13030115)
Supplement: Supplementary file 1 [file jcdd-13-00115-s001.zip]

Archive with 1 entries (1 files):
- jcdd-4131786-supplementary.pdf
